# Supplementary material for: Nucleotide binding as an allosteric regulatory mechanism for Akkermansia muciniphila β-N-acetylhexosaminidase Am2136
Source: Gut Microbes. 2022 Nov 17;14(1):2143221. doi: 10.1080/19490976.2022.2143221 (PMC9673926; doi:10.1080/19490976.2022.2143221)
Supplement: Supplemental Material [file KGMI_A_2143221_SM4661.zip]

Archive with 6 entries (6 files):
- Am2136 val report full P1.pdf
- Fig S1.tif
- Fig S2.tif
- Fig S3.tif
- Fig S4.tif
- Fig S5.tif
